# Supplementary material for: Spike-Specific Memory B Cell Response in Hematopoietic Cell Transplantation Recipients following Multiple mRNA-1273 Vaccinations: A Longitudinal Observational Study
Source: Vaccines (Basel). 2024 Mar 29;12(4):368. doi: 10.3390/vaccines12040368 (PMC11054563; doi:10.3390/vaccines12040368)
Supplement: Supplementary file 1 [file vaccines-12-00368-s001.zip]

Archive with 1 entries (1 files):
- vaccines-2859221-supplementary.pdf
